# Supplementary material for: Phylogenetic relations among Mexican phlebotomine sand flies (Diptera: Psychodidae) and their divergence time estimation
Source: PLoS One. 2023 Jun 29;18(6):e0287853. doi: 10.1371/journal.pone.0287853 (PMC10309607; doi:10.1371/journal.pone.0287853)
Supplement: S1 Table — (XLSX) [file pone.0287853.s001.xlsx]

## Sheet: Matrix
Phylogenetic relations among Mexican phlebotomine sand flies (Diptera: Psychodidae) and their divergence time estimation
Yokomi N. Lozano-Sardaneta1,2, Jesús A. Díaz-Cruz3, Vicente Viveros-Santos4, Sergio Ibáñez-Bernal5, Herón Huerta6, Carlos F. Marina4, Pedro C. Mis-Ávila7, Maribel Martínez-Burgos7, Jorge A. Torres-Monzón4, Víctor Sánchez-Cordero8 and Ingeborg Becker1*
Supplementary 2. List of morphological characteristics for 27 phlebotomine sand fly species
					Morphological characteristics
Subtribe	Genus	Subgenus	Serie o Grupo	Species	1	2	3	4	5	6	7	8	9	10	11	12	13	14	15	16	17	18	19	20	21	22	23	24	25	26	27	28	29	30	31	32	33	34	35	36	37	38	39	40	41	42	43	44	45
BRUMPTOMYIINA	Brumptomyia			hamata	0	0	2	2	1	0	0	0	0	?	1	3	?	?	?	?	?	0	1	1	1	2	0	0	0	0	0	0	1	0	0	1	0	0	1	0	0	1	0	2	1	?	0	?	?
				mesai	0	2	2	1	1	0	0	0	0	0	1	3	1	1	1	0	1	0	1	1	1	2	0	0	0	0	0	0	1	0	0	1	0	0	1	0	0	1	0	2	1	0	0	0	1
SERGENTOMYIINA	Micropygomyia	Coquillettimyia	Chiapanensis	chiapanensis	2	0	1	0	1	0	0	0	0	0	0	3	0	1	1	1	1	1	1	0	1	2	0	0	0	0	0	0	1	0	0	0	0	0	1	0	0	0	0	2	2	2	1	0	1
		Micropygomyia	Cayennensis	cayennensis cayennensis	2	0	1	0	0	0	0	0	0	0	0	3	0	1	1	1	0	1	1	1	1	2	0	0	0	0	0	0	1	0	0	0	1	2	-	0	0	0	2	1	2	2	0	0	1
	incertae sedis			brandaoi	2	?	?	0	0	?	?	?	0	?	?	?	?	?	?	?	?	1	1	1	?	2	0	0	0	0	0	0	1	0	0	0	0	2	-	0	0	0	0	2	2	?	?	?	?
LUTZOMYIINA	Lutzomyia	Lutzomyia		longipalpis	1	0	1	1	1	0	0	0	0	0	0	3	0	1	1	0	1	1	1	1	1	2	0	0	0	0	0	1	1	0	0	0	1	2	-	0	0	0	0	2	1	2	0	0	1
		Tricholateralis		cruciata	1	0	0	0	0	0	0	0	0	0	0	3	1	0	1	0	1	1	1	1	1	2	0	0	0	0	0	0	0	0	0	1	1	2	-	0	0	0	0	2	1	1	0	0	1
				gomezi	1	0	2	0	0	0	0	0	0	0	0	3	1	0	1	0	1	1	1	1	1	2	0	0	0	0	0	0	0	0	0	1	1	2	-	0	0	0	0	2	1	1	0	0	1
	Pintomyia	Pifanomyia	Evansi	ovallesi	1	0	2	0	0	?	0	0	0	0	?	2	1	0	0	0	1	1	1	1	1	2	0	0	0	0	0	0	0	0	0	1	1	1	-	1	0	0	0	2	2	2	0	0	0
			Serrana	serrana	1	0	1	0	0	0	0	0	0	0	1	2	1	0	0	0	1	1	1	1	1	2	0	0	0	0	0	0	0	0	0	1	1	1	-	1	-	0	0	2	2	2	0	0	0
	incertae sedis			bolontikui	1	?	?	0	0	?	?	?	0	?	?	?	?	?	?	?	?	1	1	0	?	2	0	0	0	0	0	0	0	0	0	1	1	2	?	1	0	0	0	2	2	?	?	?	?
	Dampfomyia	Coromyia		beltrani	0	2	0	0	1	0	0	0	0	0	0	2	1	0	1	0	1	1	1	1	1	2	1	0	0	0	0	0	1	0	0	1	1	1	-	0	0	0	0	3	2	1	0	0	0
				deleoni	0	2	0	0	1	0	0	0	0	0	?	2	1	0	1	0	1	1	1	1	1	2	1	0	0	0	0	0	1	0	0	1	1	1	-	0	0	0	0	3	2	1	0	0	1
				disneyi	0	1	0	0	1	0	0	0	0	0	1	2	1	0	1	0	1	1	1	1	1	2	1	0	0	0	0	0	0	0	0	1	1	1	-	0	0	0	0	3	2	?	0	?	?
		Dampfomyia		leohidalgoi	0	1	1	0	1	0	0	0	0	0	0	2	1	1	1	0	1	1	1	1	1	2	0	0	0	0	0	0	1	1	0	0	1	1	-	0	0	0	0	3	2	1	0	0	0
			Delpozoi	delpozoi	0	2	2	0	1	0	0	0	0	0	1	2	1	2	0	0	1	1	1	1	1	2	0	0	0	0	0	0	0	0	0	1	1	1	-	0	0	0	0	3	2	1	0	0	0
PSYCHODOPYGINA	Psathyromyia	Forattiniella		carpenteri	1	1	1	1	1	0	0	0	0	1	1	3	1	1	0	0	1	1	1	1	1	2	0	0	0	0	0	0	0	0	0	0	1	2	-	0	0	0	0	1	1	0	0	0	0
				texana	1	0	0	1	1	0	0	0	0	1	1	3	1	1	0	0	1	1	1	1	1	2	0	0	0	0	0	0	1	0	0	0	1	2	-	0	0	0	0	2	2	0	0	0	0
		Psathyromyia	Shannoni	cratifer	1	?	1	2	1	0	0	0	1	1	1	3	1	1	0	0	1	1	1	1	1	2	0	0	0	0	0	0	1	0	0	0	1	2	-	0	0	0	0	3	2	2	0	0	1
				shannoni	1	0	1	2	1	0	0	0	1	1	1	3	1	0	0	0	1	1	1	1	1	2	0	0	0	0	0	0	1	0	0	0	0	2	-	0	0	0	0	2	2	1	0	0	0
		Xiphopsathyromyia		aclydifera	1	0	0	2	1	0	0	1	1	1	1	3	1	1	0	0	1	1	1	1	1	2	0	0	0	0	1	0	1	0	0	0	0	1	-	0	0	0	0	3	2	1	0	0	1
	incertae sedis			maya	1	?	1	1	1	0	0	1	?	1	1	2	1	1	0	0	1	1	1	1	1	?	?	?	?	?	?	?	?	?	?	?	?	?	?	?	?	?	?	?	?	1	1	0	0
	Bichromomyia			olmeca	0	0	0	0	1	0	0	1	0	1	0	2	1	1	1	0	1	1	1	0	1	2	0	0	0	0	0	0	1	0	1	0	1	2	-	0	0	0	0	2	2	2	0	0	1
	Psychodopygus		Guyanensis	corossoniensis	2	1	1	0	1	?	?	1	1	?	?	3	1	0	0	0	1	1	1	0	1	2	0	0	0	0	0	0	0	0	0	0	1	1	-	0	0	0	0	1	0	2	1	0	1
			Panamensis	panamensis	2	2	0	0	1	0	0	1	1	1	1	3	1	0	0	0	1	1	1	0	1	2	0	0	0	0	0	0	1	1	0	0	1	2	-	0	0	0	1	1	0	2	1	0	1
	incertae sedis			bispinosus	2	1	1	1	1	0	0	1	1	1	1	3	1	0	0	0	1	1	1	1	1	2	0	0	0	0	0	0	1	0	0	0	1	1	-	1	-	0	2	1	0	2	1	0	1
	Nyssomyia			ylephiletor	1	0	0	0	1	0	0	1	1	1	1	2	1	1	0	0	1	1	1	1	1	2	0	0	0	0	0	0	0	0	0	0	1	2	-	0	0	0	0	2	2	1	0	0	1
	(?) Character status unknown
	(-) Character not present in the species
References
Ibáñez-Bernal S. Phlebotominae (Diptera: Psychodidae) de México. VI. Clave ilustrada para la identificación de las hembras de Lutzomyia França. Folia Entomológica Mex. 2005;44: 195–212.
Ibáñez-Bernal S. Phlebotominae (Diptera: Psychodidae) de México. V. Clave ilustrada para la identificación de los machos de Lutzomyia França. Folia Entomológica Mex. 2005;44: 49–66.
Galati EAB. Sistemática dos Phlebotominae (Diptera, Psychodidae) das Americas. Universidade de São Paulo, Brasil. 1990.
Young D, Duncan M. Guide to the identification and geographic distribution of Lutzomyia sand flies in Mexico, the West Indies, Central and South America (Diptera:Psychodidae). Memoirs of the American Entomological institute. Gainesville, Florida; 1994. Available: http://www.dtic.mil/cgi-bin/GetTRDoc?Location=U2&doc=GetTRDoc.pdf&AD=ADA285737
[truncated: 3 more columns]

## Sheet: characteristics
1	Length FI / Head height (male)
0	>.90 mm
1	0.89-0.61 mm
2	<0.60 mm
2	Ascoids insertion level on FII (male)
0	external ascoid proximal than internal ascoid
1	both at the same level
2	external ascoid distal than internal ascoid
3	Ascoids insertion level on FII (female)
0	external ascoid proximal than internal ascoid
1	both at the same level
2	external ascoid distal than internal ascoid
4	Aspect of ascoids
0	simple
1	short proximal spur
2	long proximal spur
5	Ascoid length on FII (male)
0	short (its apex does not reach the level of insertion of the sensory papilla)
1	long (its apex reaches the level of insertion of the sensory papilla)
6	Papilla in rosette-like on FII (male)
0	present
1	ausent
7	Papilla in rosette-like on FII (female)
0	present
1	ausent
8	Relation between V palpal segment and III palpal segment (female)
0	>1
1	≤1
9	Relation between II palpal segment and IV palpal segment (male)
0	<1.60
1	≥1.60
10	Relation between II palpal segment and IV palpal segment (female)
0	<1.70
1	≥1.70
11	Insertion of Newstead's sensilla on III palpal segment
0	concentrated
1	dispersed
12	Cibarium: presence or absence of teeth (female)
0	cibarium without teeth or with some little lateral teeth
1	only with lateral and posterior teeth
2	with presence of posterior, anterior and lateral teeth
3	with posterior and anterior teeth, absence of lateral teeth
13	Cibarium: anterior teeth (female)
0	arranged mainly in the middle, barely lateralized
1	arranged in middle and lateral area
14	Cibarium: number of posterior teeth (female)
0	four
1	more than four
2	less than four
15	Cibarium: posterior teeth (female)
0	isolated
1	merged at the base
16	Cibarium: cibarial arch (female)
0	completely cibarial arch
1	incomplete cibarial arch
17	Pharynx: pharyngeal teeth (female)
0	present
1	absent
18	Head: interantennal suture (male, female)
0	joined
1	separated
19	Wing: base of M4 vein (male, female)
0	joined to the M3
1	no joined to the M3
20	Wing: delta (male)
0	delta value 0
1	positive delta value
2	negative delta value
21	Wing: delta (female)
0	delta value 0
1	positive delta value
2	negative delta value
22	Epandrial lobe (male)
0	fused
1	joined at the base
2	completely separate
23	Epandrial lobe (male)
0	thin
1	broad
24	Epandrial lobe: apex shape (male)
0	rounded
1	rounded with pre-apical bent
2	sharpened
25	Epandrial lobe: apical spines (male)
0	absent
1	present
26	Cercus: apex shape (male)
0	rounded
1	sharpened
27	Parameres: dorsal margin (male)
0	straight or concave
1	convex
28	Parameres: spines on the basal region (male)
0	absent
1	present
29	Parameres: upper margin setae (male)
0	absent
1	present
30	Paramere: apex (male)
0	simple
1	branched
31	Paramere: ventral margin (male)
0	not protuberence in the apical one half
1	protuberence in the apical one half
32	Gonocoxite: ventral setae (male)
0	absent or distributed on basal half not forming basal tuft
1	with basal tuft
33	Gonocoxite: ventral setae on apical region (male)
0	present
1	absent
34	Gonostylus: apex spines (male)
0	two strong apex spines with (or not) another accesory setae
1	one strong apex spine with another accesory setae
2	one apex spine
35	Gonostylus: development of apical spines when both are present (male)
0	two well-developed with accesory setae
1	two well-developed without accesory setae
2	one stunted
36	Gonostylus: number of external spines (male)
0	two
1	one
2	three
37	Gonostylus: development of external spines (male)
0	two well-developed
1	one of them stunted
2	both stunted
38	Gonostylus: disposition of external spines (male)
0	independent
1	jointly in the same tubercle
39	Gonostylus: internal spines (male)
0	well-developed
1	stunted
2	absent
40	Gonostylus: insertion level of internal spines (male)
0	subapical
1	apical
2	mid-length
3	basal
41	Gonostylus: external spines insertion with respect to internal spines (male)
0	external spine basal than the internal, both on the apical third
1	external spine under than internal, but the external spine inserted in mid-length
2	external spine distal than internal, inserted on the mid-length
42	Spermathecae (female)
0	only individual ducts or common is rudimentary
1	short common duct, shorter than individual ducts
2	long common duct, similar to or longer than individual ducts
43	Spermathecae: common duct striated (female)
0	absent
1	present
44	Spermathecae: individual ducts shape (female)
0	tube-like shape
1	sac-like shape
45	Spermathecae: shape (female)
0	sac-like shape totally or mostly
1	annulated
46	Spermathecae: sac-like shape (female)
0	total
1	with one or two apical rings
47	Spermathecae: sac-like shape (female)
0	total
1	apical region with different ornaments
48	Spermathecae: annulated (female)
0	annulated simple, not imbricated
1	imbricated, at least some of them
