# Supplementary material for: Phylogenetic relations among Mexican phlebotomine sand flies (Diptera: Psychodidae) and their divergence time estimation
Source: PLoS One. 2023 Jun 29;18(6):e0287853. doi: 10.1371/journal.pone.0287853 (PMC10309607; doi:10.1371/journal.pone.0287853)
Supplement: S2 Fig — A. Phylogenetic relations among sand fly species from Mexico to compare the genetic diversity of a partial fragment of the cytb gene, using the Maximum Likelihood analysis. B. Phylogenetic relations among sand fly species from Mexico to compare the genetic diversity of a partial fragment of the 18S rDNA gene, using the Maximum Likelihood analysis. C. Phylogenetic relations among sand fly species from Mexico to compare the genetic diversity of a partial fragment of the COI gene, using the Maximum Likelihood analysis. The numbers in each node indicate the bootstrap support. (ZIP) [file pone.0287853.s003.zip]

Archive with 3 entries (3 files):
- S2C_Fig.tif
- S2A_Fig.tif
- S2B_Fig.tif
